# Supplementary material for: Dimethylcyclosiloxanes in Mobile Smart Terminal Devices: Concentrations, Distributions, Profiles, and Environmental Emissions
Source: Toxics. 2024 Apr 13;12(4):287. doi: 10.3390/toxics12040287 (PMC11053745; doi:10.3390/toxics12040287)
Supplement: Supplementary file 1 [file toxics-12-00287-s001.zip]

Archive with 1 entries (1 files):
- toxics-2940619-supplementary.pdf
